# Supplementary material for: Discovery and Validation of Methylation Signatures in Circulating Cell-Free DNA for the Detection of Colorectal Cancer
Source: Biomolecules. 2024 Aug 13;14(8):996. doi: 10.3390/biom14080996 (PMC11353097; doi:10.3390/biom14080996)
Supplement: Supplementary file 1 [file biomolecules-14-00996-s001.zip]

Archive with 1 entries (1 files):
- biomolecules-3040891-supplementary.pdf
